# Supplementary material for: High‐Yield Convenient Mass Production of High‐Quality Homogenous Human Induced Pluripotent Stem Cell Spheroids under Rho‐Associated Kinase Inhibitor‐Free 3D Culture Enabled by Micropatterning and Cold‐Triggered Chemical‐Free Cell Detachment
Source: Small Sci. 2025 Jul 11;5(9):2500201. doi: 10.1002/smsc.202500201 (PMC12412540; doi:10.1002/smsc.202500201)
Supplement: Supplementary file 1 — Supplementary Material [file SMSC-5-2500201-s001.zip]

Archive with 4 entries (4 files):
- smsc.202500201-sup-0001-suppdata-S2.mov
- smsc.202500201-sup-0001-suppdata-S3.mov
- smsc.202500201-sup-0001-suppdata-S4.mov
- smsc202500201-sup-0001-SuppData-S1.pdf
